# Supplementary material for: Vigna pandeyana (Fabaceae), a new species from northern Western Ghats, India
Source: Biodivers Data J. 2015 Mar 6;(3):e4606. doi: 10.3897/BDJ.3.e4606 (PMC4355665; doi:10.3897/BDJ.3.e4606)
Supplement: XML Treatment for Vigna pandeyana [file BDJ.3.e4606-treatment1.xml]

<!DOCTYPE tp:taxon-treatment
  PUBLIC "-//TaxonX//DTD Taxonomic Treatment Publishing DTD v0 20100105//EN" "tax-treatment-NSO.dtd">
<tp:taxon-treatment xmlns:tp="http://www.plazi.org/taxpub"><tp:treatment-meta><mixed-citation publication-type="journal"><person-group><name><surname>Gaikwad</surname><given-names>Sayajirao</given-names></name><name><surname>Gore</surname><given-names>Ramchandra</given-names></name><name><surname>Randive</surname><given-names>Sonali</given-names></name></person-group><article-title><italic><tp:taxon-name><tp:taxon-name-part taxon-name-part-type="genus">Vigna</tp:taxon-name-part> <tp:taxon-name-part taxon-name-part-type="species">pandeyana</tp:taxon-name-part></tp:taxon-name></italic> (<tp:taxon-name><tp:taxon-name-part taxon-name-part-type="family">Fabaceae</tp:taxon-name-part></tp:taxon-name>), a new species from northern Western Ghats, India</article-title><source>Biodivers Data J</source><day>06</day><month>3</month><year>2015</year><volume>2015</volume><issue>3</issue><pub-id pub-id-type="doi">10.3897/BDJ.3.e4606</pub-id></mixed-citation></tp:treatment-meta><tp:nomenclature><tp:taxon-name><tp:taxon-name-part taxon-name-part-type="genus">Vigna</tp:taxon-name-part> <tp:taxon-name-part taxon-name-part-type="species">pandeyana</tp:taxon-name-part><object-id xmlns:xlink="http://www.w3.org/1999/xlink" xlink:type="simple" object-id-type="IPNI">urn:lsid:ipni.org:names:77145586-1</object-id></tp:taxon-name><tp:taxon-authority>RD Gore, SP Gaikwad &amp; SD Randive, 2015</tp:taxon-authority><tp:taxon-status xmlns:xlink="http://www.w3.org/1999/xlink" xlink:type="simple">sp. nov.</tp:taxon-status></tp:nomenclature><tp:treatment-sec sec-type="materials"><title>Materials</title><list list-type="alpha-lower" list-content="occurrences"><list-item><p><bold>Type status:</bold> <named-content xmlns:xlink="http://www.w3.org/1999/xlink" content-type="dwc:typeStatus" xlink:type="simple">Holotype</named-content>. <bold>Location:</bold> continent: <named-content xmlns:xlink="http://www.w3.org/1999/xlink" content-type="dwc:continent" xlink:type="simple">Asia</named-content>; country: <named-content xmlns:xlink="http://www.w3.org/1999/xlink" content-type="dwc:country" xlink:type="simple">India</named-content>; countryCode: <named-content xmlns:xlink="http://www.w3.org/1999/xlink" content-type="dwc:countryCode" xlink:type="simple">IND</named-content>; stateProvince: <named-content xmlns:xlink="http://www.w3.org/1999/xlink" content-type="dwc:stateProvince" xlink:type="simple">Maharashtra</named-content>; county: <named-content xmlns:xlink="http://www.w3.org/1999/xlink" content-type="dwc:county" xlink:type="simple">Sahyadri Ranges</named-content>; municipality: <named-content xmlns:xlink="http://www.w3.org/1999/xlink" content-type="dwc:municipality" xlink:type="simple">Satara district</named-content>; locality: <named-content xmlns:xlink="http://www.w3.org/1999/xlink" content-type="dwc:locality" xlink:type="simple">near Chalkewadi</named-content>; verbatimElevation: <named-content xmlns:xlink="http://www.w3.org/1999/xlink" content-type="dwc:verbatimElevation" xlink:type="simple">1050 m</named-content>; verbatimLatitude: <named-content xmlns:xlink="http://www.w3.org/1999/xlink" content-type="dwc:verbatimLatitude" xlink:type="simple">17°35'45.9"N</named-content>; verbatimLongitude: <named-content xmlns:xlink="http://www.w3.org/1999/xlink" content-type="dwc:verbatimLongitude" xlink:type="simple">73°50'39.3"E</named-content>; verbatimCoordinateSystem: <named-content xmlns:xlink="http://www.w3.org/1999/xlink" content-type="dwc:verbatimCoordinateSystem" xlink:type="simple">degrees minutes seconds</named-content>; <bold>Event:</bold> eventDate: <named-content xmlns:xlink="http://www.w3.org/1999/xlink" content-type="dwc:eventDate" xlink:type="simple">27 September 2012</named-content>; habitat: <named-content xmlns:xlink="http://www.w3.org/1999/xlink" content-type="dwc:habitat" xlink:type="simple">It grows in lateritic gravelly soil on hill slopes in or on grasses and herbs</named-content>; fieldNumber: <named-content xmlns:xlink="http://www.w3.org/1999/xlink" content-type="dwc:fieldNumber" xlink:type="simple"><italic>RD Gore 1007</italic></named-content>; fieldNotes: <named-content xmlns:xlink="http://www.w3.org/1999/xlink" content-type="dwc:fieldNotes" xlink:type="simple">Twining annual herbs; stems terete; flowers are of two kinds; the chasmogamous flowers present on leafy aerial shoots while cleistogamous flowers present on leafless shoots, which are close to soil surface; pods hairy</named-content>; <bold>Record Level:</bold> language: <named-content xmlns:xlink="http://www.w3.org/1999/xlink" content-type="dwc:language" xlink:type="simple">English</named-content>; institutionID: <named-content xmlns:xlink="http://www.w3.org/1999/xlink" content-type="dwc:institutionID" xlink:type="simple">CAL</named-content>; basisOfRecord: <named-content xmlns:xlink="http://www.w3.org/1999/xlink" content-type="dwc:basisOfRecord" xlink:type="simple">Herbarium specimen</named-content></p></list-item><list-item><p><bold>Type status:</bold> <named-content xmlns:xlink="http://www.w3.org/1999/xlink" content-type="dwc:typeStatus" xlink:type="simple">Isotype</named-content>. <bold>Location:</bold> continent: <named-content xmlns:xlink="http://www.w3.org/1999/xlink" content-type="dwc:continent" xlink:type="simple">Asia</named-content>; country: <named-content xmlns:xlink="http://www.w3.org/1999/xlink" content-type="dwc:country" xlink:type="simple">India</named-content>; countryCode: <named-content xmlns:xlink="http://www.w3.org/1999/xlink" content-type="dwc:countryCode" xlink:type="simple">IND</named-content>; stateProvince: <named-content xmlns:xlink="http://www.w3.org/1999/xlink" content-type="dwc:stateProvince" xlink:type="simple">Maharashtra</named-content>; county: <named-content xmlns:xlink="http://www.w3.org/1999/xlink" content-type="dwc:county" xlink:type="simple">Sahyadri Ranges</named-content>; municipality: <named-content xmlns:xlink="http://www.w3.org/1999/xlink" content-type="dwc:municipality" xlink:type="simple">Satara district</named-content>; locality: <named-content xmlns:xlink="http://www.w3.org/1999/xlink" content-type="dwc:locality" xlink:type="simple">near Chalkewadi</named-content>; verbatimElevation: <named-content xmlns:xlink="http://www.w3.org/1999/xlink" content-type="dwc:verbatimElevation" xlink:type="simple">1050 m</named-content>; verbatimLatitude: <named-content xmlns:xlink="http://www.w3.org/1999/xlink" content-type="dwc:verbatimLatitude" xlink:type="simple">17°35'45.9"N</named-content>; verbatimLongitude: <named-content xmlns:xlink="http://www.w3.org/1999/xlink" content-type="dwc:verbatimLongitude" xlink:type="simple">73°50'39.3"E</named-content>; verbatimCoordinateSystem: <named-content xmlns:xlink="http://www.w3.org/1999/xlink" content-type="dwc:verbatimCoordinateSystem" xlink:type="simple">degrees minutes seconds</named-content>; <bold>Event:</bold> eventDate: <named-content xmlns:xlink="http://www.w3.org/1999/xlink" content-type="dwc:eventDate" xlink:type="simple">27 September 2012</named-content>; habitat: <named-content xmlns:xlink="http://www.w3.org/1999/xlink" content-type="dwc:habitat" xlink:type="simple">It grows in lateritic gravelly soil on hill slopes in or on grasses and herbs</named-content>; fieldNumber: <named-content xmlns:xlink="http://www.w3.org/1999/xlink" content-type="dwc:fieldNumber" xlink:type="simple"><italic>RD Gore 1007</italic></named-content>; fieldNotes: <named-content xmlns:xlink="http://www.w3.org/1999/xlink" content-type="dwc:fieldNotes" xlink:type="simple">Twining annual herbs; stems terete; flowers are of two kinds; the chasmogamous flowers present on leafy aerial shoots while cleistogamous flowers present on leafless shoots, which are close to soil surface; pods hairy</named-content>; <bold>Record Level:</bold> language: <named-content xmlns:xlink="http://www.w3.org/1999/xlink" content-type="dwc:language" xlink:type="simple">English</named-content>; institutionID: <named-content xmlns:xlink="http://www.w3.org/1999/xlink" content-type="dwc:institutionID" xlink:type="simple">BSI, K, SUK</named-content>; basisOfRecord: <named-content xmlns:xlink="http://www.w3.org/1999/xlink" content-type="dwc:basisOfRecord" xlink:type="simple">Herbarium specimen</named-content></p></list-item><list-item><p><bold>Type status:</bold> <named-content xmlns:xlink="http://www.w3.org/1999/xlink" content-type="dwc:typeStatus" xlink:type="simple">Other material</named-content>. <bold>Location:</bold> continent: <named-content xmlns:xlink="http://www.w3.org/1999/xlink" content-type="dwc:continent" xlink:type="simple">Asia</named-content>; country: <named-content xmlns:xlink="http://www.w3.org/1999/xlink" content-type="dwc:country" xlink:type="simple">India</named-content>; countryCode: <named-content xmlns:xlink="http://www.w3.org/1999/xlink" content-type="dwc:countryCode" xlink:type="simple">IND</named-content>; stateProvince: <named-content xmlns:xlink="http://www.w3.org/1999/xlink" content-type="dwc:stateProvince" xlink:type="simple">Maharashtra</named-content>; municipality: <named-content xmlns:xlink="http://www.w3.org/1999/xlink" content-type="dwc:municipality" xlink:type="simple">Nasik District</named-content>; locality: <named-content xmlns:xlink="http://www.w3.org/1999/xlink" content-type="dwc:locality" xlink:type="simple">Kasara-Ghat near Igatpuri</named-content>; verbatimElevation: <named-content xmlns:xlink="http://www.w3.org/1999/xlink" content-type="dwc:verbatimElevation" xlink:type="simple">365 m</named-content>; verbatimLatitude: <named-content xmlns:xlink="http://www.w3.org/1999/xlink" content-type="dwc:verbatimLatitude" xlink:type="simple">19°41'02.1"N</named-content>; verbatimLongitude: <named-content xmlns:xlink="http://www.w3.org/1999/xlink" content-type="dwc:verbatimLongitude" xlink:type="simple">73°29'58.3"E</named-content>; <bold>Event:</bold> eventDate: <named-content xmlns:xlink="http://www.w3.org/1999/xlink" content-type="dwc:eventDate" xlink:type="simple">10-11-2012</named-content>; fieldNumber: <named-content xmlns:xlink="http://www.w3.org/1999/xlink" content-type="dwc:fieldNumber" xlink:type="simple"><italic>RD Gore 1042</italic></named-content>; fieldNotes: <named-content xmlns:xlink="http://www.w3.org/1999/xlink" content-type="dwc:fieldNotes" xlink:type="simple">Twining herbs; leaves stipulate; stipules submedifixed; chasmogamous flowers yellow &amp; Cleistogamous flowers white; pods falcate to straight; seeds well developed</named-content>; <bold>Record Level:</bold> language: <named-content xmlns:xlink="http://www.w3.org/1999/xlink" content-type="dwc:language" xlink:type="simple">English</named-content>; institutionID: <named-content xmlns:xlink="http://www.w3.org/1999/xlink" content-type="dwc:institutionID" xlink:type="simple">Botanical Survey of India, Calcutta (CAL).</named-content></p></list-item><list-item><p><bold>Type status:</bold> <named-content xmlns:xlink="http://www.w3.org/1999/xlink" content-type="dwc:typeStatus" xlink:type="simple">Other material</named-content>. <bold>Location:</bold> continent: <named-content xmlns:xlink="http://www.w3.org/1999/xlink" content-type="dwc:continent" xlink:type="simple">Asia</named-content>; country: <named-content xmlns:xlink="http://www.w3.org/1999/xlink" content-type="dwc:country" xlink:type="simple">India</named-content>; countryCode: <named-content xmlns:xlink="http://www.w3.org/1999/xlink" content-type="dwc:countryCode" xlink:type="simple">IND</named-content>; stateProvince: <named-content xmlns:xlink="http://www.w3.org/1999/xlink" content-type="dwc:stateProvince" xlink:type="simple">Maharashtra</named-content>; municipality: <named-content xmlns:xlink="http://www.w3.org/1999/xlink" content-type="dwc:municipality" xlink:type="simple">Nasik District</named-content>; locality: <named-content xmlns:xlink="http://www.w3.org/1999/xlink" content-type="dwc:locality" xlink:type="simple">Kasara-Ghat near Igatpuri</named-content>; verbatimElevation: <named-content xmlns:xlink="http://www.w3.org/1999/xlink" content-type="dwc:verbatimElevation" xlink:type="simple">365 m</named-content>; verbatimLatitude: <named-content xmlns:xlink="http://www.w3.org/1999/xlink" content-type="dwc:verbatimLatitude" xlink:type="simple">19°41'02.1"N</named-content>; verbatimLongitude: <named-content xmlns:xlink="http://www.w3.org/1999/xlink" content-type="dwc:verbatimLongitude" xlink:type="simple">73°29'58.3"E</named-content>; <bold>Event:</bold> eventDate: <named-content xmlns:xlink="http://www.w3.org/1999/xlink" content-type="dwc:eventDate" xlink:type="simple">10-11-2012</named-content>; fieldNumber: <named-content xmlns:xlink="http://www.w3.org/1999/xlink" content-type="dwc:fieldNumber" xlink:type="simple"><italic>RD Gore</italic> 1042a</named-content>; fieldNotes: <named-content xmlns:xlink="http://www.w3.org/1999/xlink" content-type="dwc:fieldNotes" xlink:type="simple">Twining herbs; leaves stipulate; stipules submedifixed; chasmogamous flowers yellow &amp; Cleistogamous flowers white; pods falcate to straight; seeds well developed</named-content>; <bold>Record Level:</bold> language: <named-content xmlns:xlink="http://www.w3.org/1999/xlink" content-type="dwc:language" xlink:type="simple">English</named-content>; institutionID: <named-content xmlns:xlink="http://www.w3.org/1999/xlink" content-type="dwc:institutionID" xlink:type="simple">Botanical Survey of India, Pune (BSI).</named-content></p></list-item><list-item><p><bold>Type status:</bold> <named-content xmlns:xlink="http://www.w3.org/1999/xlink" content-type="dwc:typeStatus" xlink:type="simple">Other material</named-content>. <bold>Location:</bold> continent: <named-content xmlns:xlink="http://www.w3.org/1999/xlink" content-type="dwc:continent" xlink:type="simple">Asia</named-content>; country: <named-content xmlns:xlink="http://www.w3.org/1999/xlink" content-type="dwc:country" xlink:type="simple">India</named-content>; countryCode: <named-content xmlns:xlink="http://www.w3.org/1999/xlink" content-type="dwc:countryCode" xlink:type="simple">IND</named-content>; stateProvince: <named-content xmlns:xlink="http://www.w3.org/1999/xlink" content-type="dwc:stateProvince" xlink:type="simple">Maharashtra</named-content>; municipality: <named-content xmlns:xlink="http://www.w3.org/1999/xlink" content-type="dwc:municipality" xlink:type="simple">Nasik District</named-content>; locality: <named-content xmlns:xlink="http://www.w3.org/1999/xlink" content-type="dwc:locality" xlink:type="simple">Kasara-Ghat near Igatpuri</named-content>; <bold>Identification:</bold> identifiedBy: <named-content xmlns:xlink="http://www.w3.org/1999/xlink" content-type="dwc:identifiedBy" xlink:type="simple">SP Gaikwad &amp; RD Gore</named-content>; <bold>Event:</bold> eventDate: <named-content xmlns:xlink="http://www.w3.org/1999/xlink" content-type="dwc:eventDate" xlink:type="simple">10-11-2012</named-content>; fieldNumber: <named-content xmlns:xlink="http://www.w3.org/1999/xlink" content-type="dwc:fieldNumber" xlink:type="simple"><italic>SD Randive</italic> 322</named-content>; fieldNotes: <named-content xmlns:xlink="http://www.w3.org/1999/xlink" content-type="dwc:fieldNotes" xlink:type="simple">Twining herbs; flowers yellow; pods slightly hairy</named-content>; <bold>Record Level:</bold> institutionID: <named-content xmlns:xlink="http://www.w3.org/1999/xlink" content-type="dwc:institutionID" xlink:type="simple">Herbarium of Walchand College of Arts &amp; Science, Solapur (WCAS).</named-content></p></list-item><list-item><p><bold>Type status:</bold> <named-content xmlns:xlink="http://www.w3.org/1999/xlink" content-type="dwc:typeStatus" xlink:type="simple">Other material</named-content>. <bold>Location:</bold> continent: <named-content xmlns:xlink="http://www.w3.org/1999/xlink" content-type="dwc:continent" xlink:type="simple">Asia</named-content>; country: <named-content xmlns:xlink="http://www.w3.org/1999/xlink" content-type="dwc:country" xlink:type="simple">India</named-content>; countryCode: <named-content xmlns:xlink="http://www.w3.org/1999/xlink" content-type="dwc:countryCode" xlink:type="simple">IND</named-content>; stateProvince: <named-content xmlns:xlink="http://www.w3.org/1999/xlink" content-type="dwc:stateProvince" xlink:type="simple">Maharashtra</named-content>; municipality: <named-content xmlns:xlink="http://www.w3.org/1999/xlink" content-type="dwc:municipality" xlink:type="simple">Nasik District</named-content>; locality: <named-content xmlns:xlink="http://www.w3.org/1999/xlink" content-type="dwc:locality" xlink:type="simple">Saptshrungi hills (Kalvan tehsil)</named-content>; <bold>Identification:</bold> identifiedBy: <named-content xmlns:xlink="http://www.w3.org/1999/xlink" content-type="dwc:identifiedBy" xlink:type="simple">SP Gaikwad &amp; RD Gore</named-content>; <bold>Event:</bold> eventDate: <named-content xmlns:xlink="http://www.w3.org/1999/xlink" content-type="dwc:eventDate" xlink:type="simple">9-11-2012</named-content>; fieldNumber: <named-content xmlns:xlink="http://www.w3.org/1999/xlink" content-type="dwc:fieldNumber" xlink:type="simple"><italic>RD Gore 1040</italic></named-content>; fieldNotes: <named-content xmlns:xlink="http://www.w3.org/1999/xlink" content-type="dwc:fieldNotes" xlink:type="simple">Twining herbs; flowers both chasmogamous (yellow) and cleistogamous (white/albino)</named-content>; <bold>Record Level:</bold> institutionID: <named-content xmlns:xlink="http://www.w3.org/1999/xlink" content-type="dwc:institutionID" xlink:type="simple">Herbarium of Walchand College of Arts &amp; Science, Solapur (WCAS).</named-content></p></list-item><list-item><p><bold>Type status:</bold> <named-content xmlns:xlink="http://www.w3.org/1999/xlink" content-type="dwc:typeStatus" xlink:type="simple">Other material</named-content>. <bold>Location:</bold> continent: <named-content xmlns:xlink="http://www.w3.org/1999/xlink" content-type="dwc:continent" xlink:type="simple">Asia</named-content>; country: <named-content xmlns:xlink="http://www.w3.org/1999/xlink" content-type="dwc:country" xlink:type="simple">India</named-content>; countryCode: <named-content xmlns:xlink="http://www.w3.org/1999/xlink" content-type="dwc:countryCode" xlink:type="simple">IND</named-content>; stateProvince: <named-content xmlns:xlink="http://www.w3.org/1999/xlink" content-type="dwc:stateProvince" xlink:type="simple">Maharashtra</named-content>; municipality: <named-content xmlns:xlink="http://www.w3.org/1999/xlink" content-type="dwc:municipality" xlink:type="simple">Satara District</named-content>; locality: <named-content xmlns:xlink="http://www.w3.org/1999/xlink" content-type="dwc:locality" xlink:type="simple">Pasarnighat</named-content>; <bold>Identification:</bold> identifiedBy: <named-content xmlns:xlink="http://www.w3.org/1999/xlink" content-type="dwc:identifiedBy" xlink:type="simple">MM Aitawade</named-content>; <bold>Event:</bold> eventDate: <named-content xmlns:xlink="http://www.w3.org/1999/xlink" content-type="dwc:eventDate" xlink:type="simple">21-10-2011</named-content>; fieldNumber: <named-content xmlns:xlink="http://www.w3.org/1999/xlink" content-type="dwc:fieldNumber" xlink:type="simple"><italic>SP Sutar</italic> 156</named-content>; fieldNotes: <named-content xmlns:xlink="http://www.w3.org/1999/xlink" content-type="dwc:fieldNotes" xlink:type="simple">Closely resembles with <italic><tp:taxon-name><tp:taxon-name-part taxon-name-part-type="genus">Vigna</tp:taxon-name-part> <tp:taxon-name-part taxon-name-part-type="species">silvestris</tp:taxon-name-part></tp:taxon-name></italic> but differs in pod &amp; seed number; seeds rectangular</named-content>; <bold>Record Level:</bold> institutionID: <named-content xmlns:xlink="http://www.w3.org/1999/xlink" content-type="dwc:institutionID" xlink:type="simple">Kew herbarium (K)</named-content>; collectionCode: <named-content xmlns:xlink="http://www.w3.org/1999/xlink" content-type="dwc:collectionCode" xlink:type="simple">K000978011</named-content>; source: <named-content xmlns:xlink="http://www.w3.org/1999/xlink" content-type="dwc:source" xlink:type="simple"><ext-link ext-link-type="uri" xlink:href="http://apps.kew.org/herbcat/getImage.do?imageBarcode=K000978011" xlink:type="simple">http://apps.kew.org/herbcat/getImage.do?imageBarcode=K000978011</ext-link></named-content></p></list-item><list-item><p><bold>Type status:</bold> <named-content xmlns:xlink="http://www.w3.org/1999/xlink" content-type="dwc:typeStatus" xlink:type="simple">Other material</named-content>. <bold>Location:</bold> continent: <named-content xmlns:xlink="http://www.w3.org/1999/xlink" content-type="dwc:continent" xlink:type="simple">Asia</named-content>; country: <named-content xmlns:xlink="http://www.w3.org/1999/xlink" content-type="dwc:country" xlink:type="simple">India</named-content>; countryCode: <named-content xmlns:xlink="http://www.w3.org/1999/xlink" content-type="dwc:countryCode" xlink:type="simple">IND</named-content>; stateProvince: <named-content xmlns:xlink="http://www.w3.org/1999/xlink" content-type="dwc:stateProvince" xlink:type="simple">Maharashtra</named-content>; municipality: <named-content xmlns:xlink="http://www.w3.org/1999/xlink" content-type="dwc:municipality" xlink:type="simple">Satara District</named-content>; locality: <named-content xmlns:xlink="http://www.w3.org/1999/xlink" content-type="dwc:locality" xlink:type="simple">Pasarnighat</named-content>; <bold>Event:</bold> eventDate: <named-content xmlns:xlink="http://www.w3.org/1999/xlink" content-type="dwc:eventDate" xlink:type="simple">21-10-2011</named-content>; fieldNumber: <named-content xmlns:xlink="http://www.w3.org/1999/xlink" content-type="dwc:fieldNumber" xlink:type="simple"><italic>SP Sutar</italic> 156</named-content>; fieldNotes: <named-content xmlns:xlink="http://www.w3.org/1999/xlink" content-type="dwc:fieldNotes" xlink:type="simple">Closely resembles with <italic><tp:taxon-name><tp:taxon-name-part taxon-name-part-type="genus">Vigna</tp:taxon-name-part> <tp:taxon-name-part taxon-name-part-type="species">silvestris</tp:taxon-name-part></tp:taxon-name></italic> but differs in pod &amp; seed number; seeds rectangular</named-content>; <bold>Record Level:</bold> institutionID: <named-content xmlns:xlink="http://www.w3.org/1999/xlink" content-type="dwc:institutionID" xlink:type="simple">Herbarium of Shivaji University, Kolhapur (SUK).</named-content></p></list-item><list-item><p><bold>Type status:</bold> <named-content xmlns:xlink="http://www.w3.org/1999/xlink" content-type="dwc:typeStatus" xlink:type="simple">Other material</named-content>. <bold>Location:</bold> continent: <named-content xmlns:xlink="http://www.w3.org/1999/xlink" content-type="dwc:continent" xlink:type="simple">Asia</named-content>; country: <named-content xmlns:xlink="http://www.w3.org/1999/xlink" content-type="dwc:country" xlink:type="simple">India</named-content>; countryCode: <named-content xmlns:xlink="http://www.w3.org/1999/xlink" content-type="dwc:countryCode" xlink:type="simple">IND</named-content>; stateProvince: <named-content xmlns:xlink="http://www.w3.org/1999/xlink" content-type="dwc:stateProvince" xlink:type="simple">Maharashtra</named-content>; municipality: <named-content xmlns:xlink="http://www.w3.org/1999/xlink" content-type="dwc:municipality" xlink:type="simple">Sangli</named-content>; locality: <named-content xmlns:xlink="http://www.w3.org/1999/xlink" content-type="dwc:locality" xlink:type="simple">Dandoba hills</named-content>; <bold>Event:</bold> eventDate: <named-content xmlns:xlink="http://www.w3.org/1999/xlink" content-type="dwc:eventDate" xlink:type="simple">28-09-1989</named-content>; fieldNumber: <named-content xmlns:xlink="http://www.w3.org/1999/xlink" content-type="dwc:fieldNumber" xlink:type="simple"><italic>AN Londhe</italic> 170037</named-content>; <bold>Record Level:</bold> institutionID: <named-content xmlns:xlink="http://www.w3.org/1999/xlink" content-type="dwc:institutionID" xlink:type="simple">Botanical Survey of India, Pune (BSI).</named-content></p></list-item></list></tp:treatment-sec><tp:treatment-sec sec-type="Description"><title>Description</title><p>Twining annual herbs. Stems terete, up to 2 m long, covered with 1-3 mm long, retrorse or spreading bulbous based hairs. Leaves 3-foliolate; petioles 3-5(-7) cm long, densely covered with retrorse or spreading bulbous based hairs; stipules elliptically lanceolate, medifixed, 7-9 mm long, 5-7 nerved, rounded at base, acute at apex, hairy on dorsal surface; stipels 2, linear-lanceolate, 2-3 mm long, acute or acuminate at apex, glabrous. Leaflets membranous, entire; lateral ones obliquely ovate or rhomboid to lanceolate, 2.2-5.5 x 1.5-2.3 cm, obliquely rounded at base, acute or shortly acuminate at apex, sparsely hairy; terminal leaflet ovate or rhomboid-lanceolate, 3-6.4 x 1.2-4 cm, base rounded (not oblique as in lateral leaflets), apex acute or shortly acuminate, sparsely hairy, margins entire or sometimes wavy; rachis 2-10 mm long, densely covered with whitish hairs. Flowers are of two kinds; the chasmogamous flowers present on leafy aerial shoots while cleistogamous flowers present on leafless subterranean shoots, which are close to soil surface. <italic>Chasmogamous flowers</italic>: yellow, 2-4 in axillary and terminal pseudo-racemes; peduncle 5-7.5 cm long, densely hairy with whitish-brown, 1-1.5 mm long, retrosely spreading hairs; pedicels 2-2.5 mm long, densely hairy as peduncle; bracts lanceolate, 2.5-3 x 0.8-1 mm, herbaceous, acute at apex, densely hairy; bracteoles 2, linear, 4-4.5 mm long, densely hairy. Calyx campanulate, <italic>ca</italic> 2 mm long; teeth triangular, 0.2-1.2 x 0.7-1 mm, sparsely hairy along margins. Standard petal yellow, asymmetrical, broadly ovate, 6-6.5 x 7.5-8.5 mm, emarginate at apex, central protuberance present inside (up to 0.9 mm long); claw <italic>ca</italic> 1 mm long. Right wing concealing the upper portion of the keel petals; claws 0.7-1 mm long; lamina obliquely obovate, 3.5-6.5 x 2.7-3.5 mm, notched at apex. Left wing claws 1-1.2 mm long; lamina obliquely obovate, 4-6.2 x 1.2-4 mm. Keel petals spirally incurved to left, 6-6.5 x 2.5-3.5 mm; horn-like pocket present (1.5-1.7 mm long) on the left side of keel petal. Stamens 9+1, included; staminal tube 4.5-5 mm long; free filament 8-9 mm long; anthers dorsifixed, 0.2-0.3 mm long. Pistil 1.5-1.8 cm long; ovary linear, 2.2-2.4 mm long, densely covered with long whitish hairs; style filiform, 1.2-1.3 cm long, ‘S’ shaped before stigma, beaked beyond stigma; beak 0.8-1 mm long, upwardly curved at apex. Pods ascending linear, cylindrical, 2-5 x 0.3-0.5 cm, straight or slightly curved, densely covered with brownish, 2-3 mm long spreading hairs, acute at apex. Seeds 4-10 per pod, broadly rectangular, 3-3.1 x 2-2.1 mm, brown, mottled with faint black patches, rounded or rectangular at both ends; seed coat porous with mesh-like reticulation; hilum well developed, rim-aril protruded, elliptic, 1.8-2 x 0.7-0.9 mm, whitish-brown. Germination epigeal; ecophylls petioles, simple and minutely pulvinous. <italic>Cleistogamous flowers</italic>: 2-5, whitish-yellow on leafless sub-aerial branches which produce on lower nodes of stem; pedicels 1-2 mm long; bracts lanceolate, 5-6 mm long, acute at apex, densely hairy; bracteoles 2, linear, 7-9 mm long, densely covered with 1-3 mm long bulbous based hairs. Calyx as in chasmogamous flowers. Standard petal symmetrical, broadly ovate, 4.5-5 x 5.5-6 mm, emarginate at apex, inside central protuberance absent; claws 0.3-0.5 mm long. Right wing petal slightly concealing the upper portion of the keel petal; claws 0.3-0.5 mm long; lamina obliquely ovate, 4.5-5 x 2-3 mm; auricle 0.1-0.2 mm long. Left wing petal spreading; claws 0.5-0.7 mm long; lamina ovate-elliptic, 4.9-5 x 2-2.7 mm, base oblique; auricle 0.3-0.5 mm long. Keel petals slightly curved, 4.8-5 x 1.5-2.5 mm. Stamens 9+1, dimorphic, out of 9 stamens in a bundle 4 short and 5 long; short stamens sterile with <italic>ca</italic> 1 mm long filaments, whereas long stamens fertile with <italic>ca</italic> 2 mm long filaments; staminal tube <italic>ca</italic> 1.5 mm long; free stamen sterile with <italic>ca</italic> 2 mm long filament; anthers dorsifixed 0.2-0.6 mm long. Pistil filiform, up to 6.5 mm long; ovary linear, 1.7-2 mm long, glabrescent or sparsely hairy; style filiform, 3-3.5 mm long, curved (not ‘S’ shaped), densely hairy before stigma with 0.4-0.6 mm long hairs, beaked beyond stigma; beak short, 0.3-0.5 mm long, straight, pointed at apex. Pods linear, cylindrical, straight, 2.5-4 x 0.3-0.4 cm, narrowed at both ends, sparsely hairy with short hairs (0.5 mm long), white hairs. Seeds 8-9 per pod, obliquely rounded, 3.5-4 x 3-3.5 mm, dark brown; seed coat foveolatewith mesh-like reticulation; hilum well developed, protruded, broadly elliptic, 2-2.2 x 0.4-0.7 mm, whitish. Germination epigeal; ecophylls petioles, simple and minutely pulvinous. (Figs <xref ref-type="fig" rid="F1218476">1</xref>, <xref ref-type="fig" rid="F1218480">2</xref>, <xref ref-type="fig" rid="F1221191">7</xref>​).</p><sec sec-type="Flowering and fruiting"><title>Flowering and fruiting</title><p>August-October.</p></sec></tp:treatment-sec><tp:treatment-sec sec-type="Diagnosis"><title>Diagnosis</title><p><italic><italic><tp:taxon-name><tp:taxon-name-part taxon-name-part-type="genus">Vigna</tp:taxon-name-part> <tp:taxon-name-part taxon-name-part-type="species">yadavii</tp:taxon-name-part></tp:taxon-name></italic></italic> similis, ramis dimorphis, floribus cleistogamis vexillo sine processo carina sine marsupio corniformi, styli rostro applanato, seminum testa foveolata, hilo bene evoluto differt.</p></tp:treatment-sec><tp:treatment-sec sec-type="Etymology"><title>Etymology</title><p>The specific epithet honors Prof AK Pandey, Department of Botany, Delhi University, New Delhi (India), in recognition of his valuable contribution to the taxonomy of flowering plants of India.</p></tp:treatment-sec><tp:treatment-sec sec-type="Distribution"><title>Distribution</title><p>India, Maharashtra, Satara district, near Chalkewadi in Patan tahsil.</p></tp:treatment-sec><tp:treatment-sec sec-type="Ecology"><title>Ecology</title><p>It is a twining annual herb, grows on lateritic gravelly soil on hill slopes amonggrasses and herbs at about 1200 m altitude above mean sea level in Satara district of Maharashtra, India. The species has adapted to the monsoon seasonality. It thrives in humid climate with heavy rainfall during growth season. The seed germination takes place with onset of monsoon rain in the first week of June and the plant completes its life cycle with formation of seeds when rains ceasein mid October. The common associates of the species are <italic><tp:taxon-name><tp:taxon-name-part taxon-name-part-type="genus">Carvia</tp:taxon-name-part> <tp:taxon-name-part taxon-name-part-type="species">callosa</tp:taxon-name-part></tp:taxon-name></italic> (Nees) Bremek., <italic><tp:taxon-name><tp:taxon-name-part taxon-name-part-type="genus">Crotalaria</tp:taxon-name-part> <tp:taxon-name-part taxon-name-part-type="species">nana</tp:taxon-name-part></tp:taxon-name></italic> Burm. f., <italic><tp:taxon-name><tp:taxon-name-part taxon-name-part-type="genus">Crotalaria</tp:taxon-name-part> <tp:taxon-name-part taxon-name-part-type="species">vestita</tp:taxon-name-part></tp:taxon-name></italic> Baker,  <italic><tp:taxon-name><tp:taxon-name-part taxon-name-part-type="genus">Cajanus</tp:taxon-name-part> <tp:taxon-name-part taxon-name-part-type="species">lineatus</tp:taxon-name-part></tp:taxon-name></italic> (Wight &amp; Arn.) Maesen,  <italic><tp:taxon-name><tp:taxon-name-part taxon-name-part-type="genus">Eragrostis</tp:taxon-name-part></tp:taxon-name></italic> spp.,  <italic><tp:taxon-name><tp:taxon-name-part taxon-name-part-type="genus">Pseudarthria</tp:taxon-name-part></tp:taxon-name></italic> spp.,   <italic><tp:taxon-name><tp:taxon-name-part taxon-name-part-type="genus">Nogra</tp:taxon-name-part> <tp:taxon-name-part taxon-name-part-type="species">dalzellii</tp:taxon-name-part></tp:taxon-name></italic> (Baker) Merr. and <italic><tp:taxon-name><tp:taxon-name-part taxon-name-part-type="genus">Themeda</tp:taxon-name-part></tp:taxon-name></italic> spp.</p></tp:treatment-sec><tp:treatment-sec sec-type="Notes"><title>Notes</title><p>Interestingly, two types of shoots are observed in the species, one a normal aerial leafy shoot and the other subterranean (close to soil surface) leafless shoot producedatthe lower nodes of the stem. The later shoots produce cleistogamous flowers, which remain closed. They show differences in the structure of their floral parts as compared to chasmogamous flowers such as standard petal without central protuberance inside, keel petals without horn-like pocket, curved style and short style beak (0.3-0.5 mm long). (Figs <xref ref-type="fig" rid="F1218521">3</xref>, <xref ref-type="fig" rid="F1218991">4</xref>, <xref ref-type="fig" rid="F1219087">5</xref>, <xref ref-type="fig" rid="F1218537">6</xref>​). The floral parts of chasmogamous flowers roughly correspond to the floral parts of the species of <italic><tp:taxon-name><tp:taxon-name-part taxon-name-part-type="genus">Vigna</tp:taxon-name-part></tp:taxon-name></italic> sect. <italic><tp:taxon-name><tp:taxon-name-part taxon-name-part-type="section">Ceratotropis</tp:taxon-name-part></tp:taxon-name></italic> while cleistogamous floral parts correspond to the species of <italic><tp:taxon-name><tp:taxon-name-part taxon-name-part-type="genus">V.</tp:taxon-name-part></tp:taxon-name></italic> sect. <italic><tp:taxon-name><tp:taxon-name-part taxon-name-part-type="section">Aconitifoliae</tp:taxon-name-part></tp:taxon-name></italic> of the same subgenus. Thus, it shows a combination of characters of species of both sections. The new species shows morphological similarities with <italic><tp:taxon-name><tp:taxon-name-part taxon-name-part-type="genus">Vigna</tp:taxon-name-part> <tp:taxon-name-part taxon-name-part-type="species">yadavii</tp:taxon-name-part></tp:taxon-name></italic> Gaikwad et al. and <italic><tp:taxon-name><tp:taxon-name-part taxon-name-part-type="genus">Vigna</tp:taxon-name-part> <tp:taxon-name-part taxon-name-part-type="species">dalzelliana</tp:taxon-name-part></tp:taxon-name></italic> (Kuntze) Verdc. but differs in its dimorphic branches, foveolate seed coat and absence of standard protuberance and horn-like keel pocket in cleistogamous flowers. A comparative account between above mentioned three species is given in Table <xref ref-type="table" rid="T1218269">1</xref>.</p></tp:treatment-sec><tp:treatment-sec><!--Section generated to contain objects referenced in tp:taxon-treatment.--><fig id="F1218476" position="float" orientation="portrait"><label>Figure 1.</label><caption><p>Details of chasmogamous flowers of <italic><tp:taxon-name><tp:taxon-name-part taxon-name-part-type="genus">Vigna</tp:taxon-name-part> <tp:taxon-name-part taxon-name-part-type="species">pandeyana</tp:taxon-name-part></tp:taxon-name></italic> Gore et al. (all from <italic>RD Gore</italic> 1007, drawn by Ramchandra D. Gore).</p></caption><graphic xmlns:xlink="http://www.w3.org/1999/xlink" xlink:href="biodiversity_data_journal-3-e4606-g001.jpg" position="float" id="oo_37358.jpg" orientation="portrait" xlink:type="simple"/></fig><fig id="F1218480" position="float" orientation="portrait"><label>Figure 2.</label><caption><p>Details of cleistogamous flowers of <italic><tp:taxon-name><tp:taxon-name-part taxon-name-part-type="genus">Vigna</tp:taxon-name-part> <tp:taxon-name-part taxon-name-part-type="species">pandeyana</tp:taxon-name-part></tp:taxon-name></italic> Gore et al. (all from <italic>RD Gore</italic> 1007, drawn by Ramchandra D. Gore).</p></caption><graphic xmlns:xlink="http://www.w3.org/1999/xlink" xlink:href="biodiversity_data_journal-3-e4606-g002.jpg" position="float" id="oo_37373.jpg" orientation="portrait" xlink:type="simple"/></fig><fig id="F1221191" position="float" orientation="portrait"><label>Figure 7.</label><caption><p>Seed germination of <italic><tp:taxon-name><tp:taxon-name-part taxon-name-part-type="genus">Vigna</tp:taxon-name-part> <tp:taxon-name-part taxon-name-part-type="species">pandeyana</tp:taxon-name-part></tp:taxon-name></italic> Gore et al. (photograph by Gore RD).</p></caption><graphic xmlns:xlink="http://www.w3.org/1999/xlink" xlink:href="biodiversity_data_journal-3-e4606-g007.jpg" position="float" id="oo_37516.jpg" orientation="portrait" xlink:type="simple"/></fig><fig-group id="F1218521" position="float" orientation="portrait"><caption><p>Photoraphs of <italic><tp:taxon-name><tp:taxon-name-part taxon-name-part-type="genus">Vigna</tp:taxon-name-part> <tp:taxon-name-part taxon-name-part-type="species">pandeyana</tp:taxon-name-part></tp:taxon-name></italic> Gore et al. (photographs by Gore RD).</p></caption><fig id="F1219099" position="float" orientation="portrait"><label>Figure 3a.</label><caption><p>Leafless branches with pods</p></caption><graphic xmlns:xlink="http://www.w3.org/1999/xlink" xlink:href="biodiversity_data_journal-3-e4606-g003_a.jpg" xlink:type="simple" position="float" orientation="portrait" id="oo_37437.jpg"/></fig><fig id="F1219100" position="float" orientation="portrait"><label>Figure 3b.</label><caption><p>Stipule</p></caption><graphic xmlns:xlink="http://www.w3.org/1999/xlink" xlink:href="biodiversity_data_journal-3-e4606-g003_b.jpg" xlink:type="simple" position="float" orientation="portrait" id="oo_37438.jpg"/></fig><fig id="F1219101" position="float" orientation="portrait"><label>Figure 3c.</label><caption><p>Chasmogamous flower</p></caption><graphic xmlns:xlink="http://www.w3.org/1999/xlink" xlink:href="biodiversity_data_journal-3-e4606-g003_c.jpg" xlink:type="simple" position="float" orientation="portrait" id="oo_37439.JPG"/></fig><fig id="F1219102" position="float" orientation="portrait"><label>Figure 3d.</label><caption><p>Cleistogamous flower with bracts and bracteoles</p></caption><graphic xmlns:xlink="http://www.w3.org/1999/xlink" xlink:href="biodiversity_data_journal-3-e4606-g003_d.jpg" xlink:type="simple" position="float" orientation="portrait" id="oo_37440.jpg"/></fig></fig-group><fig-group id="F1218991" position="float" orientation="portrait"><caption><p>Details of chasmogamous flowers of <italic><tp:taxon-name><tp:taxon-name-part taxon-name-part-type="genus">Vigna</tp:taxon-name-part> <tp:taxon-name-part taxon-name-part-type="species">pandeyana</tp:taxon-name-part></tp:taxon-name></italic> Gore et al. (photographs by Gore RD).</p></caption><fig id="F1218997" position="float" orientation="portrait"><label>Figure 4a.</label><caption><p>Standard petal</p></caption><graphic xmlns:xlink="http://www.w3.org/1999/xlink" xlink:href="biodiversity_data_journal-3-e4606-g004_a.jpg" xlink:type="simple" position="float" orientation="portrait" id="oo_37411.jpg"/></fig><fig id="F1218998" position="float" orientation="portrait"><label>Figure 4b.</label><caption><p>Stamens and pistil</p></caption><graphic xmlns:xlink="http://www.w3.org/1999/xlink" xlink:href="biodiversity_data_journal-3-e4606-g004_b.jpg" xlink:type="simple" position="float" orientation="portrait" id="oo_37415.jpg"/></fig><fig id="F1218999" position="float" orientation="portrait"><label>Figure 4c.</label><caption><p>Wing petals</p></caption><graphic xmlns:xlink="http://www.w3.org/1999/xlink" xlink:href="biodiversity_data_journal-3-e4606-g004_c.jpg" xlink:type="simple" position="float" orientation="portrait" id="oo_37412.jpg"/></fig><fig id="F1219000" position="float" orientation="portrait"><label>Figure 4d.</label><caption><p>Style beak</p></caption><graphic xmlns:xlink="http://www.w3.org/1999/xlink" xlink:href="biodiversity_data_journal-3-e4606-g004_d.jpg" xlink:type="simple" position="float" orientation="portrait" id="oo_37416.jpg"/></fig><fig id="F1219001" position="float" orientation="portrait"><label>Figure 4e.</label><caption><p>Keel petals</p></caption><graphic xmlns:xlink="http://www.w3.org/1999/xlink" xlink:href="biodiversity_data_journal-3-e4606-g004_e.jpg" xlink:type="simple" position="float" orientation="portrait" id="oo_37413.jpg"/></fig><fig id="F1219002" position="float" orientation="portrait"><label>Figure 4f.</label><caption><p>Seed</p></caption><graphic xmlns:xlink="http://www.w3.org/1999/xlink" xlink:href="biodiversity_data_journal-3-e4606-g004_f.jpg" xlink:type="simple" position="float" orientation="portrait" id="oo_37417.jpg"/></fig></fig-group><fig-group id="F1219087" position="float" orientation="portrait"><caption><p>Details of cleistogamous flowers of <italic><tp:taxon-name><tp:taxon-name-part taxon-name-part-type="genus">Vigna</tp:taxon-name-part> <tp:taxon-name-part taxon-name-part-type="species">pandeyana</tp:taxon-name-part></tp:taxon-name></italic> Gore et al. (photographs by Gore RD).</p></caption><fig id="F1219092" position="float" orientation="portrait"><label>Figure 5a.</label><caption><p>Standard petal</p></caption><graphic xmlns:xlink="http://www.w3.org/1999/xlink" xlink:href="biodiversity_data_journal-3-e4606-g005_a.jpg" xlink:type="simple" position="float" orientation="portrait" id="oo_37427.jpg"/></fig><fig id="F1219093" position="float" orientation="portrait"><label>Figure 5b.</label><caption><p>Stamens and pistil</p></caption><graphic xmlns:xlink="http://www.w3.org/1999/xlink" xlink:href="biodiversity_data_journal-3-e4606-g005_b.jpg" xlink:type="simple" position="float" orientation="portrait" id="oo_37430.jpg"/></fig><fig id="F1219094" position="float" orientation="portrait"><label>Figure 5c.</label><caption><p>Wing petals</p></caption><graphic xmlns:xlink="http://www.w3.org/1999/xlink" xlink:href="biodiversity_data_journal-3-e4606-g005_c.jpg" xlink:type="simple" position="float" orientation="portrait" id="oo_37428.jpg"/></fig><fig id="F1219095" position="float" orientation="portrait"><label>Figure 5d.</label><caption><p>Style beak</p></caption><graphic xmlns:xlink="http://www.w3.org/1999/xlink" xlink:href="biodiversity_data_journal-3-e4606-g005_d.jpg" xlink:type="simple" position="float" orientation="portrait" id="oo_37431.jpg"/></fig><fig id="F1219096" position="float" orientation="portrait"><label>Figure 5e.</label><caption><p>Keel petals</p></caption><graphic xmlns:xlink="http://www.w3.org/1999/xlink" xlink:href="biodiversity_data_journal-3-e4606-g005_e.jpg" xlink:type="simple" position="float" orientation="portrait" id="oo_37429.jpg"/></fig><fig id="F1219097" position="float" orientation="portrait"><label>Figure 5f.</label><caption><p>Seed</p></caption><graphic xmlns:xlink="http://www.w3.org/1999/xlink" xlink:href="biodiversity_data_journal-3-e4606-g005_f.jpg" xlink:type="simple" position="float" orientation="portrait" id="oo_37436.jpg"/></fig></fig-group><fig-group id="F1218537" position="float" orientation="portrait"><caption><p> Photoraphs of <italic><tp:taxon-name><tp:taxon-name-part taxon-name-part-type="genus">Vigna</tp:taxon-name-part> <tp:taxon-name-part taxon-name-part-type="species">pandeyana</tp:taxon-name-part></tp:taxon-name></italic> Gore et al. (photographs by Gore RD).</p></caption><fig id="F1218542" position="float" orientation="portrait"><label>Figure 6a.</label><caption><p>Pods of cleistogamous flower</p></caption><graphic xmlns:xlink="http://www.w3.org/1999/xlink" xlink:href="biodiversity_data_journal-3-e4606-g006_a.jpg" xlink:type="simple" position="float" orientation="portrait" id="oo_37392.jpg"/></fig><fig id="F1218543" position="float" orientation="portrait"><label>Figure 6b.</label><caption><p>Pod of chasmogamous flower</p></caption><graphic xmlns:xlink="http://www.w3.org/1999/xlink" xlink:href="biodiversity_data_journal-3-e4606-g006_b.jpg" xlink:type="simple" position="float" orientation="portrait" id="oo_37393.jpg"/></fig></fig-group><table-wrap id="T1218269" position="float" orientation="portrait"><label>Table 1.</label><caption><p>Comparison between <italic><tp:taxon-name><tp:taxon-name-part taxon-name-part-type="genus">Vigna</tp:taxon-name-part> <tp:taxon-name-part taxon-name-part-type="species">pandeyana</tp:taxon-name-part></tp:taxon-name></italic> sp. nov., <italic><tp:taxon-name><tp:taxon-name-part taxon-name-part-type="genus">Vigna</tp:taxon-name-part> <tp:taxon-name-part taxon-name-part-type="species">yadavii</tp:taxon-name-part></tp:taxon-name></italic> Gaikwad et al. and <italic><tp:taxon-name><tp:taxon-name-part taxon-name-part-type="genus">Vigna</tp:taxon-name-part> <tp:taxon-name-part taxon-name-part-type="species">dalzelliana</tp:taxon-name-part></tp:taxon-name></italic> (Kuntze) Verdc.</p></caption><table rules="all" border="1"><tbody><tr><td rowspan="1" colspan="1">
              <bold>Characteristics</bold>
            </td><td rowspan="1" colspan="1">
              <bold><italic><tp:taxon-name><tp:taxon-name-part taxon-name-part-type="genus">Vigna</tp:taxon-name-part> <tp:taxon-name-part taxon-name-part-type="species">pandeyana</tp:taxon-name-part></tp:taxon-name></italic></bold>
            </td><td rowspan="1" colspan="1">
              <bold><italic><tp:taxon-name><tp:taxon-name-part taxon-name-part-type="genus">Vigna</tp:taxon-name-part> <tp:taxon-name-part taxon-name-part-type="species">yadavii</tp:taxon-name-part></tp:taxon-name></italic></bold>
            </td><td rowspan="1" colspan="1">
              <bold><italic><tp:taxon-name><tp:taxon-name-part taxon-name-part-type="genus">Vigna</tp:taxon-name-part> <tp:taxon-name-part taxon-name-part-type="species">dalzelliana</tp:taxon-name-part></tp:taxon-name></italic></bold>
            </td></tr><tr><td rowspan="1" colspan="1">
              <italic>Shoots</italic>
            </td><td rowspan="1" colspan="1">dimorphic (i.e. someone aerial,normal leafy and the others leafless, which produceds atfrom the lower nodes of the stem)</td><td rowspan="1" colspan="1">not dimorphic (only normal leafy shoot present)</td><td rowspan="1" colspan="1">not dimorphic (only aerinormal leafy shoots present)</td></tr><tr><td rowspan="1" colspan="1">
              <italic>Seed germination</italic>
            </td><td rowspan="1" colspan="1">epigeal</td><td rowspan="1" colspan="1">hypogeal</td><td rowspan="1" colspan="1">hypogeal</td></tr><tr><td rowspan="1" colspan="4">
              <bold>Cleistogamous flowers</bold>
            </td></tr><tr><td rowspan="1" colspan="1">
              <italic>Flowers</italic>
            </td><td rowspan="1" colspan="1">present on leafless subterranean shoots which produced atfrom the lower nodes of the stem, close to soil surface</td><td rowspan="1" colspan="1">present on underground positively geotropic branches</td><td rowspan="1" colspan="1">Cleistogamous flowers absent</td></tr><tr><td rowspan="1" colspan="1">
              <italic>Central protuberance of standard petal</italic>
            </td><td rowspan="1" colspan="1">absent</td><td rowspan="1" colspan="1">present (<italic>ca</italic> 1 mm long)</td></tr><tr><td rowspan="1" colspan="1">
              <italic>Horn-like pocket of keel petal</italic>
            </td><td rowspan="1" colspan="1">absent</td><td rowspan="1" colspan="1">present (1.6-2 mm long)</td></tr><tr><td rowspan="1" colspan="1">
              <italic>Style</italic>
            </td><td rowspan="1" colspan="1">curved with 0.3-0.5 mm long beak</td><td rowspan="1" colspan="1">‘<italic>S</italic>’ shaped with 0.2-0.3 mm long beak</td></tr><tr><td rowspan="1" colspan="1">
              <italic>Pods</italic>
            </td><td rowspan="1" colspan="1">straight, 2.5-4 cm long, sparsely hairy, green when young and turn brown with maturity</td><td rowspan="1" colspan="1">curved, 1.5-2.5 cm long, glabrescent, white/albino</td></tr><tr><td rowspan="1" colspan="1">
              <italic>Seeds</italic>
            </td><td rowspan="1" colspan="1">8-9 per pod, obliquely rounded (3.5-4 x 3-3.5 mm), dark brown</td><td rowspan="1" colspan="1">3-5 per pod, oblong or sub-cylindric (2.5-3 x 2-2.2 mm), whitish brown,</td></tr><tr><td rowspan="1" colspan="1">
              <italic>Seed coat</italic>
            </td><td rowspan="1" colspan="1">foveolate with mesh-like reticulation</td><td rowspan="1" colspan="1">non-foveolate, shiny</td></tr><tr><td rowspan="1" colspan="1">
              <italic>Hilum</italic>
            </td><td rowspan="1" colspan="1">well developed, 2-2.2 mm long, protruding</td><td rowspan="1" colspan="1">poorly developed, 1-1.1 mm long, not protruding</td></tr><tr><td rowspan="1" colspan="4">
              <bold>Chasmogamous flowers</bold>
            </td></tr><tr><td rowspan="1" colspan="1">
              <italic>Pods</italic>
            </td><td rowspan="1" colspan="1">4-10 seeded, densely covered with 2-3 mm long brownish hairs</td><td rowspan="1" colspan="1">6-12 seeded, sparsely covered with <italic>ca</italic> 0.7 mm long whitish hairs</td><td rowspan="1" colspan="1">8-10 seeded, quite glabrous</td></tr><tr><td rowspan="1" colspan="1">
              <italic>Seed coat</italic>
            </td><td rowspan="1" colspan="1">foveolate with mesh-like reticulation</td><td rowspan="1" colspan="1">non-foveolate, shiny</td><td rowspan="1" colspan="1">foveolate</td></tr></tbody></table></table-wrap></tp:treatment-sec></tp:taxon-treatment>
